# Supplementary material for: In Vivo Ultrafast Doppler Imaging Combined with Confocal Microscopy and Behavioral Approaches to Gain Insight into the Central Expression of Peripheral Neuropathy in Trembler-J Mice
Source: Biology (Basel). 2023 Oct 10;12(10):1324. doi: 10.3390/biology12101324 (PMC10604841; doi:10.3390/biology12101324)
Supplement: Supplementary file 1 [file biology-12-01324-s001.zip]

Archive with 1 entries (1 files):
- biology-2523831-supplementary.pdf
